# Supplementary material for: Organ-Specific Chemical Diversity and Biofunctional Potential of Ebenus laguroides subsp. laguroides: Linking Phenolic Composition with Antioxidant and Enzyme Inhibitory Activities
Source: Molecules. 2026 Feb 28;31(5):826. doi: 10.3390/molecules31050826 (PMC12986469; doi:10.3390/molecules31050826)
Supplement: Supplementary file 1 [file molecules-31-00826-s001.zip]

Archive with 1 entries (1 files):
- molecules-4140033-supplementary.pdf
